# Supplementary material for: A framework for ontology-based question answering with application to parasite immunology
Source: J Biomed Semantics. 2015 Jul 17;6:31. doi: 10.1186/s13326-015-0029-x (PMC4504081; doi:10.1186/s13326-015-0029-x)
Supplement: Additional file 1 — Question list 1. This file contains the corpus of 125 questions related to parasite immunology research. It is utilized for the five-fold cross validation. [file 13326_2015_29_MOESM1_ESM.txt]

What genes are not used to create any T.cruzi sample
What gene IDs are associated with KO ID 1 and show me all the researchers working on the KO ID 1 along with their experimental notes
Which drug resistance plasmid was used to construct KO ID 12 and who is the owner of KO ID 12 and what is the status of this experiment
Find all drug plasmids created by Gretchen and Dan
Find experiment notes on Neomycin drug resistant plasmid
Find name of the researchers who created the knockout plasmid ID 829 60
List all groups using target region plasmid Tc00.104705354033
How many transfection attempts are associated with cloned sample 66
Which genes are used to create the cloned sample cloned sample 66
Find all genes with log base2 ratio greater than 1 amastigote stage
Find all genes with log base2 ratio greater than 1 in both amastigote and trypomastigote stages
Find all amastigote genes with log base2 ratio greater than 1 which are SAM result significant
Find all genes with log base2 ratio greater than 1 which are SAM result significant in both amastigote and metacyclic trypomstigote
Find all amastigote genes with log base2 ratio between 1 and 1.5
Find all amastigote genes with standard deviation between 1 and 1.5 and log base2 ratio between 1 and 2
Find all genes with peptide count greater than 10 which belong to protein group 281
Which protein group numbers have spectral count between 1 and 2.5
Which genes with spectral count greater than 30 have three prime region primers
Find all genes with three prime region or five prime region primers which have peptide count greater than 15
List all genes with five prime region primers which belong to protein group number 226
Which genes with five prime region primers have spectral count between 40 and 50
Show me the genes that are downregulated in the epimastigote stage and exist in a single metabolic pathway
Show the gene knockout summaries for both knockout plasmid construction and strain creation protocol
Give me the strain summary for all strains created through single or double knockout of a protein kinase gene
Find orthologous genes and metabolic pathway that are involved in
Which researcher works on gene Tc00.1047053507165.30
List the gene ID and gene names for null_mutant strains
Give strain summaries for all protein kinase genes
What are the KO ID and strain summaries for all the strains that have neomycin resistance
Who created strain ID 15
List all the genes associated with strain ID 15
What is the current status of all strains involving genes that are not unique to T.cruzi
Show me a list of all cloned samples
Which genes have orthologs in Leishmania and have log base2 ratio of 1 or greater in amastigotes with an standard deviation below 0.5
List genes involved in fatty acides pathways of beta oxidation that have spectral count of at least 5
Give me gene IDs and gene names and strain summaries for all genes that belong to group 3
What clone IDs are associated with knockout ID 45
How many knockout plasmids are associated with protein kinase genes and what are their knockout plasmid names
List all genes that do not have orthologs and and give transcript data for them including log base2 ratios for all life-cycle stages and SAM result
Give the sequences and target gene ID and names for all primers associated with protein kinase genes
What are the names of the genes with more than 3 pDONR plasmids
What are the gene names with group number 0
List all genes that are owned by Ashley
Find the genes with three prime forward sequence containing TTTTGGA
Show me the strain summaries associated with strain ID 53
Find the strain summary that is connected to the strain where Strain ID is 13
Give the function and researcher notes and orthology data for KO ID 16
For cloned sample 7 give the SAM result and log base2 ratio in amastigotes and Log base2 ratio in epimastigotes and strain summary and number of spectra in each life-cycle stage
Give the three prime and five prime primers and gene ID and knockout plasmid ID and log base2 ratio for stage with the highest expression for genes listed as protein kinases
What is the target region plasmid and KO summary and gene ID for all genes that have SAM result SIG and have the highest log2 ratio in amastigotes
Which cloned samples do we have that involve genes that are SAM result significant 
Give the transcript data and gene ID and gene names and gene functions and strain summaries in the results
List all protein groups and gene ID associated with genes that are involved in a single pathway and that have standard deviation values below 0.5 in amastigotes
Give the researcher notes and strain summaries and KO ID and gene ID and gene names for all genes involved in pathway protein degradation
List all pathways and gene ID associated with them for all pathways that contain orthologous genes in leishmania
For all genes with at least 5 Spectra in epimastigotes list the gene ID and gene names and leishmania orthologs and pathway information
Give the five prime primers and cloned sample ID for all genes with log base2 ratio above 1 in trypomastigotes
Give the gene sequences and knockout plasmid ID and KO summaries for all genes that are currently in the pipeline
Give the protein groups and gene ID and KO ID for all genes associated with metabolic pathway
List all genes in trypomastigotes with SIG sam result and standard deviation for the log2 ratio less 0.5
Give the experiment notes for all KO genes which their annotated function is protein phosphate
Give the three prime and five prime primer sequences and gene names for all genes that have log2 ratio of 1 or higher in metacyclics and which have a standard deviation below 0.5 
What is the peptide score and log2 ratio in amastigotes for the gene corresponding to strain ID 100
For all amastigotes genes that have log2 ratio of 1 or above give the gene name and ortholog information and total number of proteome spectra
For all genes that have orthologs in leishmania give the number of spectra in epimastigotes
For all genes in protein group 13 give the gene name and sam result and log2 ratio in metacyclics
Give the gene names and strain ID and amastigote log2 ratio for all constructs owned by Gretchen
What cloned samples do we have for genes with orthologs T.brucei
Give all of the expression data and log2 ratio in each life-cycle stage and the total proteome spectra and three prime primers for all epimastigote upregulated genes
Give all researcher notes for epimastigotes genes with at least 2 spectra 
How many metacyclics stage genes have 2 or more spectra
What are the knockout plasmid ID for all knockout plasmids that were used to construct KO ID 11 and who made each of those plasmids
Give the gene names and gene IDs for the 10 protein groups with highest number of spectra in metacyclics
For all genes with total proteome spectra equal to or above 20 and tell me which ones have a cloned sample and what knockout plasmid IDs are associated with KO ID 13
Show all experiment notes for KO targets associated with Aaron
Which biology researchers work on the knockout project 15
Give all strain IDs and gene IDs for genes that are NON-SIG SAM result
Show the researcher notes for strain ID 9
What are the strain summaries for all genes that are associated with a cloned sample
List all of the current KO IDs the gene names and IDs associated with them and any three prime and five prime primers they have
For all gene knockout targets that are 2-fold upregulated in amastigotes at the transcript level and that have orthologs in Leishmania but not in Trypanosoma brucei
Give the strain summaries and gene names and IDs and strain IDs for all genes with amastigotes stage that have an standard deviation less than 1.5 of the log2ratio
Give the protein group and pathway information and gene function and gene names for amastigote or epimastigote stages with log2ratio greater than 1 and less than -0.5 also include standard deviation
Give the KO ID and gene ID and gene name and researcher notes and knockout plasmid IDs for all genes that have orthologs in T.brucei and leishmania
For all genes with kinase in their names give the gene ID and gene name and SAM results
Give the gene IDs and metabolic pathway designations for all genes in amastigote stage that have at least 5 spectra
Show me the all available transcript data.
List all protein groups that include genes with at least 5 spectra in amastigote also include orthology information for all genes within these protein groups
What are the strain IDs for protein kinase genes that are upregulated in amastigotes with log2 ratio of 0.7 or above
List all protein group and the gene IDs associated with each for epimastigote genes with log2 ratio above 0 and list any ortholog information for those genes
Give all three prime primers and five prime primers for all cloned samples in the database also include the associated gene IDs and gene names
Give the gene names and gene IDs and total number of spectra for all genes that have researcher notes on
Give all of the proteome and transcriptome data for the gene IDs Tc00.1047053506163.10 and Tc00.1047053506289.170 and Tc00.1047053510749.40
List the gene names and gene IDs and owners and researcher notes corresponding to every cloned sample we have
Give the gene name and gene ID and amastigote proteome score for all genes with log2 ratio of 1 or higher in amastigote and less than 1 in epimastigote
What KO IDs are associated with Courtney and give the gene names and IDs and list any experiment notes they have on them
List all genes that have an amastigote proteome score above 20 and a log2 ratio below 0.5
List all KO IDs for which there are not associated with knockout plasmid IDs
For all strain IDs associated with genes that have a SAM result of SIG give the researcher notes and the gene names and IDs and the transcriptome data in the results
Give the strain IDs that are associated with genes that have a standard deviation below 0.5 in amastigote also include gene names and gene IDs in the results
What gene IDs are associated with KO project ID 1 and show me all the researchers working on the KO project ID 1 along with their experimental notes
Which drug resistance plasmid was used to construct KO project ID 12 and who is the owner of KO project ID 12 and what is the status of this experiment
What are the KO project ID and strain summaries for all the strains that have neomycin resistance
Give the function and researcher notes and orthology data for KO project ID 16
Give the researcher notes and strain summaries and KO project ID and gene ID and gene names for all genes involved in pathway protein degradation
Give the metabolic pathway for genes along with protein groups and strain ID
What are the knockout plasmid IDs for all knockout plasmids that were used to construct KO project ID 11 and who made each of those knockout plasmids
Show all researcher notes for KO project targets associated with Aaron
Who was the last researcher to work on KO project ID 15
Give all KO project IDs and gene IDs for genes that are NON-SIG SAM result
Show the researcher notes for KO project ID 9
List all of the current KO project IDs the gene names and IDs associated with them and any three prime and five prime primers they have
Give the strain summaries and gene names and IDs and KO project IDs for all genes that have an standard deviation less than 1.5 of the log2ratio in amastigotes
Give the KO project ID and gene ID and gene name and researcher notes and knockout plasmid IDs for all genes that have orthologs in T.brucei and leishmania
What are the KO project IDs for protein kinase genes that are upregulated in amastigotes with log2 ratio of 0.7 or above
What KO project IDs are associated with Courtney and give the gene names and IDs and list any researcher notes they have on them
List all KO project IDs for which there are not associated with knockout plasmid IDs
For all strain associated with genes that have a SAM result of SIG give the researcher notes and the gene names and IDs and the transcriptome data in the results
Which genes with spectral count greater than 30 have three prime intergenic forward region primers
Find all genes with three prime intergenic reverse region or five prime intergenic forward region which have peptide count greater than 15
List all genes with five prime reverse intergenic which belong to protein group number 226
Which genes with five prime intergenic forward region have spectral count between 40 and 50
Give the three prime reverse and five prime reverse primers and gene ID and knockout plasmid ID and log base2 ratio for stage with the highest expression for genes listed as protein kinases
Give the five prime reverse primers and cloned sample ID for all genes in trypomastigotes with log base2 ratio above 1
Give the three prime forward and five prime forward sequences and gene names for all genes that have log2 ratio of 1 or higher in metacyclics and which have a standard deviation below 0.5 
Give all of the expression data and log2 ratio in each life-cycle stage and the total proteome spectra and three prime reverse primers for all epimastigote upregulated genes
List all of the current KO IDs the gene names and IDs associated with them and any three prime forward primer and five prime forward primer they have
Give all three prime reverse primers and five prime forward primers for all cloned samples in the database also include the associated gene IDs and gene names
List all of the current KO project IDs the gene names and IDs associated with them and any three prime forward and five prime reverse primers they have
