# Supplementary material for: A framework for ontology-based question answering with application to parasite immunology
Source: J Biomed Semantics. 2015 Jul 17;6:31. doi: 10.1186/s13326-015-0029-x (PMC4504081; doi:10.1186/s13326-015-0029-x)
Supplement: Additional file 2 — Question list 2. This file contains the corpus of 40 questions related to parasite immunology previously unseen by the system. It is utilized in the evaluation of the system. [file 13326_2015_29_MOESM2_ESM.txt]

Show me the genes and their 5' sequences that have SD below 0.8 and spectra score of 1 or higher in metacyclics stage of T.cruzi.
What are the plasmid knockout names that are related to protein kinase genes?
Give me the genes and their metabolic pathways along with their strain ID and protein groups.
What is the epimastigote proteome score for all genes that have log2 ratio of 1 or higher?
Find the number of spectra in epimastigote stages for all genes that have orthologs in leishmania.
Show me the genes that have log2ratio between 1 and 2 and SD between 1 and 1.5 in metacyclic trypomastigotes.
Which genes with 3' region have standard deviation between 1.5 and 2?
For all genes in the KO pipeline that have orthologs in both T. brucei and Leishmania, give me the gene name, researcher notes and knockout plasmid ID’s.
List the gene IDs that belong to protein group 230 along with their 5' intergenic foward primers.
For any genes that have 3’ or 5’ intergenic forward or reverse regions and also have greater than 15 peptides in the whole proteome, give their gene name and 5’ and 3’ intergenic regions.
Show me the transcriptome data for all strains associated with genes that have significant SAM results, in addition, list their experiment notes.
Give the strain summaries and KO IDs for all genes that are involved in the lysine degradation pathway.
What are the KO IDs that Courtney worked on along with the associated researcher notes and gene IDs?
Find the genes that contain "ACGAGCAAAGAAC" in their 3’ or 5’ regions.
What are the strain IDs associated with protein kinase genes that have log2 ratio of 0.9 or above in the amastigote lifecycle stage?
Find the genes and their orthologs along with their protein groups for genes with log2 ratio above 2 in the epimastigote stage.
What genes are associated with clone ID 23?
Find the genes with significant SAM results in metacyclic trypomastigotes and belong to protein group 25.
List the genes and their associate protein groups that have at least 5 spectra in amastigote lifecycle stages, also include orthology information.
Who created knockout ID 25?
Show me all of the strains that have neomycin resistance and include their summaries and knockout IDs.
What are the researcher notes and spectra scores for gene ID "Tc00.10470534"?
Give the list of genes including their log2 ratio and SAM results for all life-cycle stages of T. cruzi that do not have orthologs in T. brucei or Leishmania.
Find the sequences of genes along with their knockout plasmid IDs and knockout summaries for all genes that are currently in the pipeline.
For all genes with SD less than 1.5 in amastigote stages list their gene names and log2 ratios in amastigotes.
For all genes with log2 ratio equal to or above 1 in amastigotes give me their gene name and ID and proteome scores in amastigotes.
List all genes that have at least 5 spectra in amastigotes and no spectra in epimastigotes and include their log2 ratios in each of the four life-cycle stages along with the associated SD’s for them.
List all genes in the KO pipeline that are not kinases and that have at least one completed KO plasmid associated with them also include all proteome data for those genes, along with all researcher notes.
Which kinase genes in T. cruzi have no orthologs in T. brucei and include amastigote transcriptome and proteome data in the results.
List gene names and epimastigote transcriptome data and epimastigote proteome data for all genes which have log2ratio above 1.3 in epimastigotes and have no spectra in the epimastigote proteome.
List gene names and metacyclic trypomastigotes transcriptome data and metacyclic trypomastigotes proteome data for all genes which have log2ratio above 1.3 in metacyclic trypomastigotes and have no spectra in the metacyclic trypomastigotes proteome.
Are there any phosphatase genes in the KO pipeline?  If so, list their gene names and gene id’s, and their epimastigote and amastigote transcriptome and proteome data, all researchers and researcher notes associated with them, and all ortholog data, if any, for them.
Who should I talk to regarding the current status of KO 17?
How many KO targets has Courtney worked on?
List all genes that have "flagel" in their name and have no orthologs in T. brucei and include all of their transcriptome and proteome data.
List all genes belonging to the pathway(s) containing the term "beta oxidation" that have log2 ratios in amastigotes equal to or above 1 and include their gene ID’s and their amastigote transcriptome log2 ratios and their amastigote proteome scores.
List all genes that have proteome scores above 3 in BOTH amastigotes and trypomastigotes and less than 1 in epimastigotes and include all of their transcriptome data and ortholog data.
Which genes have log2 ratios equal to or above 1 in BOTH amastigotes and trypomastigotes?
List all KO plasmids that Gretchen worked on and include all researcher notes and amastigote transcriptome log2 ratios.
Which T. cruzi genes have no orthologs in T. brucei and include log2 ratios for epimastigotes, trypomastigotes, amastigotes, and metacyclic trypomastigotes, and include all pathway information.
